# Supplementary material for: Optical Absorption Properties of Sn- and Pd-doped ZnO: Comparative Analysis of Substitutional Metallic Impurities
Source: Materials (Basel). 2025 Oct 5;18(19):4613. doi: 10.3390/ma18194613 (PMC12526443; doi:10.3390/ma18194613)
Supplement: Supplementary file 1 [file materials-18-04613-s001.zip]

Archive with 1 entries (1 files):
- materials-3846173-supplementary.pdf
